# Supplementary material for: A Goodwin Model Modification and Its Interactions in Complex Networks
Source: Entropy (Basel). 2023 Jun 2;25(6):894. doi: 10.3390/e25060894 (PMC10297564; doi:10.3390/e25060894)
Supplement: Supplementary file 1 [file entropy-25-00894-s001.zip]

Archive with 1 entries (1 files):
- entropy-2336910-supplementary.pdf
